# Supplementary material for: Menin regulates YBX1 nucleus translocation to boost the HKDC1 transcription and affects pancreatic cancer glycolysis
Source: iScience. 2025 Aug 7;28(9):113245. doi: 10.1016/j.isci.2025.113245 (PMC12396302; doi:10.1016/j.isci.2025.113245)
Supplement: File S1. Western Blot Data [file mmc3.zip]

Archive with 75 entries (73 files):
- Western Blot Data/
- Western Blot Data/README.docx
- Western Blot Data/WB/
- Western Blot Data/WB/Fig1C-Bx-PC-3-GAPDH.Tif
- Western Blot Data/WB/Fig1C-Bx-PC-3-GLUT1.Tif
- Western Blot Data/WB/Fig1C-Bx-PC-3-LDHA.Tif
- Western Blot Data/WB/Fig1C-PL45-GAPDH.Tif
- Western Blot Data/WB/Fig1C-PL45-GLUT1.Tif
- Western Blot Data/WB/Fig1C-PL45-LDHA.Tif
- Western Blot Data/WB/Fig3D-Bx-PC-3-GAPDH.Tif
- Western Blot Data/WB/Fig3D-Bx-PC-3-HKDC1.Tif
- Western Blot Data/WB/Fig3D-PL45-GAPDH.Tif
- Western Blot Data/WB/Fig3D-PL45-HKDC1.Tif
- Western Blot Data/WB/Fig3F-Bx-PC-3-GAPDH.tif
- Western Blot Data/WB/Fig3F-Bx-PC-3-GLUT1.tif
- Western Blot Data/WB/Fig3F-Bx-PC-3-LDHA.tif
- Western Blot Data/WB/Fig3F-PL45-GAPDH.tif
- Western Blot Data/WB/Fig3F-PL45-GLUT1.tif
- Western Blot Data/WB/Fig3F-PL45-LDHA.tif
- Western Blot Data/WB/Fig4A-Bx-PC-3-GAPDH.Tif
- Western Blot Data/WB/Fig4A-Bx-PC-3-GLUT1.Tif
- Western Blot Data/WB/Fig4A-Bx-PC-3-LDHA.Tif
- Western Blot Data/WB/Fig4A-PL45-GAPDH.Tif
- Western Blot Data/WB/Fig4A-PL45-GLUT1.Tif
- Western Blot Data/WB/Fig4A-PL45-LDHA.Tif
- Western Blot Data/WB/Fig5D-Bx-PC-3--Menin-MEN1.Tif
- Western Blot Data/WB/Fig5D-Bx-PC-3--Menin-YBX1.Tif
- Western Blot Data/WB/Fig5D-Bx-PC-3-YBX1-MEN1.Tif
- Western Blot Data/WB/Fig5D-Bx-PC-3-YBX1-YBX1.Tif
- Western Blot Data/WB/Fig5D-PL45--Menin-MEN1.Tif
- Western Blot Data/WB/Fig5D-PL45--Menin-YBX1.Tif
- Western Blot Data/WB/Fig5D-PL45-YBX1-MEN1-1.Tif
- Western Blot Data/WB/Fig5D-PL45-YBX1-YBX1-1.Tif
- Western Blot Data/WB/Fig5F-GST-tag Merge.Tif
- Western Blot Data/WB/Fig5F-GST-tag.Tif
- Western Blot Data/WB/Fig5F-GST.tif
- Western Blot Data/WB/Fig5F-HA-tag (2).Tif
- Western Blot Data/WB/Fig5F-HA-tag.Tif
- Western Blot Data/WB/Fig5F-YBX1 IP.tif
- Western Blot Data/WB/Fig5F-YBX1 Input.tif
- Western Blot Data/WB/Fig6A--cytopiasmGAPDH.tif
- Western Blot Data/WB/Fig6A--cytopiasmYBX1 .tif
- Western Blot Data/WB/Fig6A-nucleus-H3.tif
- Western Blot Data/WB/Fig6A-nucleus-YBX1.tif
- Western Blot Data/WB/Fig6C-Bx-PC-3-Lamin B1.Tif
- Western Blot Data/WB/Fig6C-Bx-PC-3-NC--YBX1.Tif
- Western Blot Data/WB/Fig6C-Bx-PC-3-NC-Lamin B1 Merge.Tif
- Western Blot Data/WB/Fig6C-Bx-PC-3-YBX1.Tif
- Western Blot Data/WB/Fig6C-PL45-Lamin B1.Tif
- Western Blot Data/WB/Fig6C-PL45-LaminB1Menin.Tif
- Western Blot Data/WB/Fig6C-PL45-NC-YBX1.Tif
- Western Blot Data/WB/Fig6C-PL45-OE-YBX1.Tif
- Western Blot Data/WB/Fig6D-BxPC-3-Input-LaminB1.Tif
- Western Blot Data/WB/Fig6D-BxPC-3-Input-Menin.Tif
- Western Blot Data/WB/Fig6D-BxPC-3-Ip-Menin.Tif
- Western Blot Data/WB/Fig6D-BxPC-3-Ip-YBX1.Tif
- Western Blot Data/WB/Fig6D-PL45-Input-LaminB1.Tif
- Western Blot Data/WB/Fig6D-PL45-Input-Menin.Tif
- Western Blot Data/WB/Fig6D-PL45-Ip-Menin.Tif
- Western Blot Data/WB/Fig6D-PL45-IpYBX1.Tif
- Western Blot Data/WB/Fig7E-GAPDH.Tif
- Western Blot Data/WB/Fig7E-GLUT1.Tif
- Western Blot Data/WB/Fig7E-HKDC1.png
- Western Blot Data/WB/Fig7E-LDHA.Tif
- Western Blot Data/WB/Fig7E-MEN1.Tif
- Western Blot Data/WB/FigS1-BxPC-3-GAPDH.Tif
- Western Blot Data/WB/FigS1-BxPC-3-MEN1.Tif
- Western Blot Data/WB/FigS1-PL45-GAPDH.Tif
- Western Blot Data/WB/FigS1-PL45-MEN1.Tif
- Western Blot Data/WB/FigS2-BxPC-3-GAPDH.tif
- Western Blot Data/WB/FigS2-BxPC-3-HKDC1.tif
- Western Blot Data/WB/FigS2-PL45-GAPDH.tif
- Western Blot Data/WB/FigS2-PL45-HKDC1.tif
- Western Blot Data/WB/FigS3-GAPDH.tif
- Western Blot Data/WB/FigS3-HKDC1.tif
